# Supplementary material for: Recovery of pathogens with implementation of a weight-based algorithm for pediatric blood cultures: an observational intervention study
Source: BMC Pediatr. 2024 Jul 9;24:438. doi: 10.1186/s12887-024-04930-9 (PMC11232176; doi:10.1186/s12887-024-04930-9)
Supplement: Supplementary file 1 — Supplementary Material 1. [file 12887_2024_4930_MOESM1_ESM.xlsx]

## Sheet: S2 blodkultur NM
Supplementary table 1. Blood culture findings per culture and bottle number pre and post implementation of a weight-based algorithm for determining blood culture volumes in pediatric patients at Soerlandet Hospital, Norway 2014-2020
Pre or post intervention	Age group*	Culture 1, bottle 1, first finding	Culture 1, bottle 1, second finding	Culture 1, bottle 1, third finding	Culture 1, bottle 2, first finding	Culture 1, bottle 2, second finding	Culture 2, bottle 1, first finding	Culture 2, bottle 1, second finding	Culture 2, bottle 2, first finding	Culture 2, bottle 2, third finding	Main finding	Main finding, grouped	Contamination or true positive
pre	1	S. epidermidis									S. epidermidis	CoNS	contamination
pre	2	S. pneumoniae									S. pneumoniae	Streptococcus pneumoniae	true positive
pre	5	S. anginosus grp									S. anginosus grp	Alphahemolytic streptococci other than S. pneumoniae	true positive
pre	5	S. hominis									S. hominis	CoNS	contamination
pre	3	S. pneumoniae									S. pneumoniae	Streptococcus pneumoniae	true positive
pre	6	S. aureus									S. aureus	Staphylocuccus aureus	true positive
pre	3	S. pyogenes									S. pyogenes	Streptococcus pyogenes	true positive
pre	6	S. aureus									S. aureus	Staphylocuccus aureus	true positive
pre	6	S. haemolyticus									S. haemolyticus	CoNS	true positive
pre	4	Rothia aeria									Rothia aeria	Micrococcaceae	contamination
pre	1	S. salivarius									S. salivarius	Alphahemolytic streptococci other than S. pneumoniae	contamination
pre	1	S. agalactiae									S. agalactiae	Streptococcus agalactiae	true positive
pre	5	S. epidermidis									S. epidermidis	CoNS	contamination
pre	4	S. pyogenes									S. pyogenes	Streptococcus pyogenes	true positive
pre	3	E. coli									E. coli	Escherichia coli	true positive
pre	4	S. pneumoniae									S. pneumoniae	Streptococcus pneumoniae	true positive
pre	2	S. hominis									S. hominis	CoNS	contamination
pre	5	S. aureus									S. aureus	Staphylocuccus aureus	true positive
pre	6	S. aureus									S. aureus	Staphylocuccus aureus	true positive
pre	5	S. aureus									S. aureus	Staphylocuccus aureus	true positive
pre	2	E. coli									E. coli	Escherichia coli	true positive
pre	5	Salmonella sp.									Salmonella sp.	Salmonella spp.	true positive
pre	1	S. epidermidis									S. epidermidis	CoNS	contamination
pre	5	E. coli									E. coli	Escherichia coli	true positive
pre	1	S. aureus									S. aureus	Staphylocuccus aureus	true positive
pre	2	S. albus grp									S. albus grp	CoNS	contamination
pre	2	S. hominis									S. hominis	CoNS	contamination
pre	6	Salmonella sp.									Salmonella sp.	Salmonella spp.	true positive
pre	3	S. pyogenes									S. pyogenes	Streptococcus pyogenes	true positive
pre	1	S. agalactiae									S. agalactiae	Streptococcus agalactiae	true positive
pre	2	S. aureus			S. aureus		S. aureus				S. aureus	Staphylocuccus aureus	true positive
pre	1	S. albus grp									S. albus grp	CoNS	contamination
pre	2	S. hominis									S. hominis	CoNS	contamination
pre	5	S. salivarius									S. salivarius	Alphahemolytic streptococci other than S. pneumoniae	true positive
pre	4	Corynebacterium sp.									Corynebacterium sp.	Corynebacterium spp.	contamination
pre	3	S. albus grp	S. salivarius								S. albus grp	CoNS	contamination
pre	2	S. albus grp									S. albus grp	CoNS	contamination
pre	6	S. albus grp									S. albus grp	CoNS	contamination
pre	2	S. hominis									S. hominis	CoNS	contamination
pre	2	S. pneumoniae									S. pneumoniae	Streptococcus pneumoniae	true positive
pre	1	S. epidermidis									S. epidermidis	CoNS	contamination
pre	3	S. epidermidis									S. epidermidis	CoNS	contamination
pre	2	Corynebacterium sp.									Corynebacterium sp.	Corynebacterium spp.	contamination
pre	6	S. epidermidis			S. epidermidis						S. epidermidis	CoNS	true positive
pre	2	S. hominis									S. hominis	CoNS	contamination
pre	2	S. aureus							S. aureus		S. aureus	Staphylocuccus aureus	true positive
pre	6	S. pneumoniae			S. pneumoniae		S. pneumoniae		S. pneumoniae		S. pneumoniae	Streptococcus pneumoniae	true positive
pre	4	S. aureus			S. aureus						S. aureus	Staphylocuccus aureus	true positive
pre	6	S. aureus			S. aureus		S. aureus		S. aureus		S. aureus	Staphylocuccus aureus	true positive
pre	2	E. coli									E. coli	Escherichia coli	true positive
pre	2	S. capitis									S. capitis	CoNS	contamination
pre	5	H. influenzae									H. influenzae	Haemophilus influenzae	true positive
pre	2	S. hominis									S. hominis	CoNS	contamination
pre	5	Neisseria									Neisseria	Neisseria spp. (not N. meningitidis or N. gonorrhoeae)	contamination
pre	3	S. capitis									S. capitis	CoNS	contamination
pre	2	S. agalactiae	S. albus grp								S. agalactiae	Streptococcus agalactiae	true positive
pre	3	S. capitis									S. capitis	CoNS	contamination
pre	5	S. aureus			S. aureus						S. aureus	Staphylocuccus aureus	true positive
pre	6	S. pyogenes			S. pyogenes		S. pyogenes		S. pyogenes		S. pyogenes	Streptococcus pyogenes	true positive
pre	3	E. coli									E. coli	Escherichia coli	true positive
pre	3	M. luteus									M. luteus	Micrococcaceae	contamination
pre	5	S. capitis	S. epidermidis	S. hominis	S. capitis						S. capitis	CoNS	true positive
pre	2	S. epidermidis									S. epidermidis	CoNS	contamination
pre	6	E. coli			E. coli		E. coli		E. coli		E. coli	Escherichia coli	true positive
pre	5	S. aureus			S. aureus		S. aureus	S. pneumoniae	S. aureus	S. pneumoniae	S. aureus	Staphylocuccus aureus	true positive
pre	2	S. capitis									S. capitis	CoNS	contamination
pre	3	S. haemolyticus									S. haemolyticus	CoNS	contamination
pre	2	S. epidermidis	S. mitis								S. epidermidis	CoNS	contamination
pre	3	S. pneumoniae									S. pneumoniae	Streptococcus pneumoniae	true positive
pre	2	S. epidermidis									S. epidermidis	CoNS	contamination
post	4	S. anginosus grp			S. anginosus grp		S. anginosus grp		S. anginosus grp		S. anginosus grp	Alphahemolytic streptococci other than S. pneumoniae	true positive
post	6				E. coli				Anaerobic G+ rods		E. coli	Escherichia coli	true positive
post	3	S. pyogenes									S. pyogenes	Streptococcus pyogenes	true positive
post	2	S. capitis									S. capitis	CoNS	true positive
post	1	E. fecalis									E. fecalis	Enterococcus spp.	true positive
post	1	S. epidermidis									S. epidermidis	CoNS	contamination
post	2	E. coli									E. coli	Escherichia coli	true positive
post	6	S. agalactiae			S. agalactiae		S. agalactiae				S. agalactiae	Streptococcus agalactiae	true positive
post	2	S. agalactiae									S. agalactiae	Streptococcus agalactiae	true positive
post	4	S. pneumoniae									S. pneumoniae	Streptococcus pneumoniae	true positive
post	5	E. coli									E. coli	Escherichia coli	true positive
post	6				Parvimonas micra	C. aldense			E. coli		E. coli	Escherichia coli	true positive
post	5	S. aureus					S. aureus				S. aureus	Staphylocuccus aureus	true positive
post	5	E. coli									E. coli	Escherichia coli	true positive
post	5	S. anginosus grp			S. anginosus grp		S. anginosus grp		S. anginosus grp		S. anginosus grp	Alphahemolytic streptococci other than S. pneumoniae	true positive
post	4						E. coli				E. coli	Escherichia coli	true positive
post	2	S. aureus									S. aureus	Staphylocuccus aureus	true positive
post	5	S. aureus									S. aureus	Staphylocuccus aureus	true positive
post	6	S. aureus			S. aureus						S. aureus	Staphylocuccus aureus	true positive
post	5	S. aureus					S. aureus				S. aureus	Staphylocuccus aureus	true positive
post	6	Candida sp.									Candida sp.	Candida spp.	contamination
post	2	M. luteus									M. luteus	Micrococcaceae	contamination
post	2	S. epidermidis									S. epidermidis	CoNS	contamination
post	1	S. hominis									S. hominis	CoNS	contamination
post	2	S. aureus			S. aureus						S. aureus	Staphylocuccus aureus	true positive
post	5	S. pneumoniae									S. pneumoniae	Streptococcus pneumoniae	true positive
post	3	E. coli									E. coli	Escherichia coli	true positive
post	2	S. hominis									S. hominis	CoNS	contamination
post	5	E. coli									E. coli	Escherichia coli	true positive
post	6	E. coli									E. coli	Escherichia coli	true positive
post	1	E. coli			E. coli						E. coli	Escherichia coli	true positive
post	1	S. hominis	S. epidermidis								S. epidermidis	CoNS	contamination
post	2	Salmonella sp.									Salmonella sp.	Salmonella spp.	true positive
post	1	S. agalactiae									S. agalactiae	Streptococcus agalactiae	true positive
post	4	S. albus grp	A-hemolytic streptococcus								S. albus grp	CoNS	contamination
post	2	E. coli									E. coli	Escherichia coli	true positive
post	1	K. oxytoca									K. oxytoca	Klebsiella spp.	true positive
post	3	S. epidermidis	S. mitis								S. epidermidis	CoNS	contamination
post	1	S. capitis									S. capitis	CoNS	contamination
post	1	E. coli									E. coli	Escherichia coli	true positive
post	2	S. mitis									S. mitis	Alphahemolytic streptococci other than S. pneumoniae	contamination
post	5	E. coli					E. coli				E. coli	Escherichia coli	true positive
post	2	S. hominis									S. hominis	CoNS	contamination
post	2	S. anginosus grp			S. anginosus grp		S. anginosus grp		S. anginosus grp		S. anginosus grp	Alphahemolytic streptococci other than S. pneumoniae	true positive
post	2	H. influenzae					H. influenzae				H. influenzae	Haemophilus influenzae	true positive
post	1	S. albus grp									S. albus grp	CoNS	contamination
post	3	H. influenzae									H. influenzae	Haemophilus influenzae	true positive
post	1	H. influenzae					H. influenzae				H. influenzae	Haemophilus influenzae	true positive
post	2	S. capitis									S. capitis	CoNS	contamination
post	5	S. pneumoniae			S. pneumoniae		S. pneumoniae		S. pneumoniae		S. pneumoniae	Streptococcus pneumoniae	true positive
post	3	S. salivarius	H. parainfluenzae								H. parainfluenzae	HACEK	contamination
post	3	S. aureus					S. aureus				S. aureus	Staphylocuccus aureus	true positive
post	4	Salmonella sp.			Salmonella sp.		Salmonella sp.		Salmonella sp.		Salmonella sp.	Salmonella spp.	true positive
post	2	S. aureus					S. aureus				S. aureus	Staphylocuccus aureus	true positive
post	2	E. fecalis									E. fecalis	Enterococcus spp.	true positive
post	6	E. coli			E. coli						E. coli	Escherichia coli	true positive
post	1	K. kingae					K. kingae				K. kingae	HACEK	true positive
post	3	S. pneumoniae									S. pneumoniae	Streptococcus pneumoniae	true positive
post	6	P. aeruginosa					P. aeruginosa				P. aeruginosa	P. aeruginosa	true positive
post	3	K. pneumoniae									K. pneumoniae	Klebsiella spp.	true positive
post	4	E. coli									E. coli	Escherichia coli	true positive
post	3	S. albus grp									S. albus grp	CoNS	contamination
post	5	S. pyogenes			S. pyogenes						S. pyogenes	Streptococcus pyogenes	true positive
post	2	S. aureus									S. aureus	Staphylocuccus aureus	true positive
post	4	S. pyogenes			S. pyogenes						S. pyogenes	Streptococcus pyogenes	true positive
post	6	E. coli			E. coli		E. coli		E. coli		E. coli	Escherichia coli	true positive
post	6	S. aureus			S. aureus		S. aureus		S. aureus		S. aureus	Staphylocuccus aureus	true positive
post	6	S. epidermidis			S. epidermidis		S. epidermidis	S. hominis	S. epidermidis		S. epidermidis	CoNS	contamination
post	2	S. epidermidis	S. hominis								S. epidermidis	CoNS	contamination
post	2	S. aureus									S. aureus	Staphylocuccus aureus	true positive
post	1	S. agalactiae									S. agalactiae	Streptococcus agalactiae	true positive
post	1	S. agalactiae									S. agalactiae	Streptococcus agalactiae	true positive
post	3	M. luteus									M. luteus	Micrococcaceae	contamination
post	2						S. aureus		S. aureus		S. aureus	Staphylocuccus aureus	true positive
post	1	S. aureus			S. aureus						S. aureus	Staphylocuccus aureus	true positive
post	3	Lactococcus garvieae									Lactococcus garvieae	Other Gram positives	true positive
post	3	B. cereus									B. cereus	Bacillus spp.	true positive
post	3	S. pneumoniae									S. pneumoniae	Streptococcus pneumoniae	true positive
post	2	S. mitis									S. mitis	Alphahemolytic streptococci other than S. pneumoniae	true positive
post	2	S. epidermidis									S. epidermidis	CoNS	contamination
post	6	S. aureus			S. aureus		S. aureus				S. aureus	Staphylocuccus aureus	true positive
post	4	S. mitis	S. mutans								S. mitis	Alphahemolytic streptococci other than S. pneumoniae	contamination
post	1	S. aureus	S. epidermidis	S. lugdunensis							S. aureus	Staphylocuccus aureus	contamination
post	2	S. mitis			S. mitis						S. mitis	Alphahemolytic streptococci other than S. pneumoniae	true positive
post	5	S. pneumoniae					S. pneumoniae				S. pneumoniae	Streptococcus pneumoniae	true positive
post	6	S. aureus			S. aureus		S. aureus		S. aureus		S. aureus	Staphylocuccus aureus	true positive
post	6	S. aureus			S. aureus		S. aureus		S. aureus		S. aureus	Staphylocuccus aureus	true positive
post	1	S. pyogenes			S. pyogenes				S. pyogenes		S. pyogenes	Streptococcus pyogenes	true positive
post	1	S. agalactiae									S. agalactiae	Streptococcus agalactiae	true positive
post	4	S. aureus									S. aureus	Staphylocuccus aureus	true positive
post	4	S. pyogenes			S. pyogenes						S. pyogenes	Streptococcus pyogenes	true positive
post	2	S. mitis									S. mitis	Alphahemolytic streptococci other than S. pneumoniae	true positive
post	2	S. agalactiae									S. agalactiae	Streptococcus agalactiae	true positive
post	3	E. coli									E. coli	Escherichia coli	true positive
post	5	S. aureus					S. aureus				S. aureus	Staphylocuccus aureus	true positive
post	2								S. anginosus grp		S. anginosus grp	Alphahemolytic streptococci other than S. pneumoniae	true positive
post	3	K. pneumoniae									K. pneumoniae	Klebsiella spp.	true positive
post	5	S. aureus					S. aureus				S. aureus	Staphylocuccus aureus	true positive
post	4	S. pyogenes									S. pyogenes	Streptococcus pyogenes	true positive
post	2	S. epidermidis									S. epidermidis	CoNS	contamination
post	2	S. epidermidis									S. epidermidis	CoNS	contamination
post	3	S. pneumoniae	H. influenzae								S. pneumoniae	Streptococcus pneumoniae	true positive
post	5	S. aureus									S. aureus	Staphylocuccus aureus	true positive
pre	2	M. luteus									M. luteus	Micrococcaceae	contamination
pre	2	Kocuria rosea									Kocuria rosea	Micrococcaceae	contamination
pre	4	S. pneumoniae									S. pneumoniae	Streptococcus pneumoniae	true positive
pre	5	S. epidermidis									S. epidermidis	CoNS	contamination
pre	2	S. pneumoniae									S. pneumoniae	Streptococcus pneumoniae	true positive
pre	2	Granulicatella sp.									Granulicatella sp.	Other Gram positives	contamination
pre	6	Brucella malitensis					Brucella malitensis				Brucella malitensis	Brucella spp.	true positive
post	4	S. pyogenes					S. pyogenes				S. pyogenes	Streptococcus pyogenes	true positive
post	6	M. luteus									M. luteus	Micrococcaceae	contamination
post	3	Enterobacter cloacae					Enterobacter cloacae				Enterobacter cloacae	Enterobacter spp.	true positive
post	2	S. salivarius	S. mitis	S. hominis							S. mitis	Alphahemolytic streptococci other than S. pneumoniae	contamination
post	2	Bacillus thuringensis									Bacillus thuringensis	Bacillus spp.	contamination
post	3	Granulicatella sp.									Granulicatella sp.	Other Gram positives	contamination
*1: Newborn 0-28 days, 2: Infant 29 days - 11 months, 3: Toddler 12 - 35 months, 4: Preschool 3 - 5 years, 5: School 6 - 12 years, 6: Teenager >13 years
